# Supplementary material for: The ERAD Inhibitor Eeyarestatin I Is a Bifunctional Compound with a Membrane-Binding Domain and a p97/VCP Inhibitory Group
Source: PLoS One. 2010 Nov 12;5(11):e15479. doi: 10.1371/journal.pone.0015479 (PMC2993181; doi:10.1371/journal.pone.0015479)
Supplement: Table S1 — A list of genes whose expression is significantly affected by EerI or 5-NA. (Fold change >1.5, p value <0.05 from a biological replicate). [file pone.0015479.s005.xls]

## Sheet: G508_4_hm
1. Probeset ID	2. Gene Title	3. Gene Symbol	6. p-value(5-NA vs. CK)	7. Fold-Change(5-NA vs. CK)	8. p-value(Eer1 vs. CK)	9. Fold-Change(Eer1 vs. CK)
238825_at	acidic repeat containing	ACRC	0.00281517	2.20198	0.244729	1.17855
202912_at	adrenomedullin	ADM	0.000203941	2.59119	0.232603	-1.10869
219199_at	AF4/FMR2 family, member 4	AFF4	0.000588773	2.42364	0.0370558	1.31739
213078_x_at	1-acylglycerol-3-phosphate O-acyltransferase 7 (lysophosphatidic acid acyltransf	AGPAT7	1.2e-05	-2.00234	0.000414036	-1.32717
239609_s_at	1-acylglycerol-3-phosphate O-acyltransferase 7 (lysophosphatidic acid acyltransf	AGPAT7	0.00143603	-1.66804	0.0235946	-1.26185
212285_s_at	agrin	AGRN	0.00550399	-1.25004	0.00407936	-1.27426
226665_at	AHA1, activator of heat shock 90kDa protein ATPase homolog 2 (yeast)	AHSA2	0.0153934	-1.52836	0.2076	1.17003
218064_s_at	A kinase (PRKA) anchor protein 8-like	AKAP8L	0.000733174	2.06831	0.0985741	-1.18171
205633_s_at	aminolevulinate, delta-, synthase 1	ALAS1	0.000176524	1.79518	0.165001	1.07657
231202_at	Aldehyde dehydrogenase 1 family, member L2	ALDH1L2	0.276951	1.20132	0.00307847	2.53961
220148_at	aldehyde dehydrogenase 8 family, member A1	ALDH8A1	0.0011328	3.0618	0.843051	-1.02876
207064_s_at	amine oxidase, copper containing 2 (retina-specific)	AOC2	0.000579455	2.30739	0.528678	-1.05979
212614_at	AT rich interactive domain 5B (MRF1-like)	ARID5B	0.0563315	-1.41865	0.243964	-1.1965
201881_s_at	ariadne homolog, ubiquitin-conjugating enzyme E2 binding protein, 1 (Drosophila)	ARIH1	1.09e-06	2.07868	0.115552	1.03076
242727_at	ADP-ribosylation factor-like 5B	ARL5B	0.000409416	2.26861	0.0268306	1.29439
224797_at	arrestin domain containing 3	ARRDC3	1.02e-05	2.08513	1.28e-05	2.00061
1569133_x_at	Arylsulfatase family, member K	ARSK	0.000237853	-2.01534	0.0269728	-1.21138
219996_at	ankyrin repeat and SOCS box-containing 7	ASB7	0.00026694	2.00812	0.00870459	1.3177
205047_s_at	asparagine synthetase	ASNS	0.000543974	1.72229	5.82e-05	2.61391
241082_at	Asparagine synthetase	ASNS	0.00103421	1.50557	0.0001525	1.95325
242438_at	additional sex combs like 1 (Drosophila)	ASXL1	0.00449076	2.13909	0.697381	1.05668
202672_s_at	activating transcription factor 3	ATF3	6.71e-05	4.07694	9.23e-05	3.65588
1554980_a_at	activating transcription factor 3	ATF3	0.00186149	2.9519	0.0014815	3.15772
223677_at	ATG10 autophagy related 10 homolog (S. cerevisiae)	ATG10	0.00124269	-2.29713	0.967634	-1.00442
1570523_s_at	ATG10 autophagy related 10 homolog (S. cerevisiae)	ATG10	0.000128186	-2.01372	0.219268	1.07229
238662_at	ATP binding domain 4	ATPBD4	0.000201574	-2.06639	0.738779	1.02015
210534_s_at	B9 protein domain 1	B9D1	3.54e-06	-2.30653	0.0778495	-1.05621
217911_s_at	BCL2-associated athanogene 3	BAG3	2.97e-06	2.1456	0.0444013	-1.06041
205433_at	butyrylcholinesterase	BCHE	3.25e-05	-1.69651	0.00175319	-1.20953
219528_s_at	B-cell CLL/lymphoma 11B (zinc finger protein)	BCL11B	0.00724582	-1.43974	0.0119855	-1.37085
222895_s_at	B-cell CLL/lymphoma 11B (zinc finger protein)	BCL11B	0.0015783	-1.63597	0.00699204	-1.38896
208536_s_at	BCL2-like 11 (apoptosis facilitator)	BCL2L11	0.000230105	2.47272	0.361613	-1.07689
222343_at	BCL2-like 11 (apoptosis facilitator)	BCL2L11	0.000394476	2.47592	0.227815	-1.12499
1558143_a_at	BCL2-like 11 (apoptosis facilitator)	BCL2L11	5.95e-05	2.20128	0.0180626	-1.18777
211715_s_at	3-hydroxybutyrate dehydrogenase, type 1	BDH1	0.000312166	-2.0334	0.233095	-1.08941
221530_s_at	basic helix-loop-helix domain containing, class B, 3	BHLHB3	0.0193532	-1.4567	0.0570972	-1.30106
205780_at	BCL2-interacting killer (apoptosis-inducing)	BIK	0.000470779	2.06424	0.0417973	-1.22696
204481_at	bromodomain and PHD finger containing, 1	BRPF1	9.37e-05	2.04485	0.391491	1.0444
212993_at	BTB (POZ) domain containing 14A	BTBD14A	3.02e-07	-1.82494	1.96e-06	-1.45724
209846_s_at	butyrophilin, subfamily 3, member A2	BTN3A2	0.00202449	-1.96928	0.0422264	-1.32183
204820_s_at	butyrophilin, subfamily 3, member A3 /// butyrophilin, subfamily 3, member A2	BTN3A2 /// BTN3A3	0.0143026	-1.65893	0.170391	-1.22602
209183_s_at	chromosome 10 open reading frame 10	C10orf10	8.89e-05	-2.03827	6.49e-05	-2.16171
226313_at	chromosome 10 open reading frame 35	C10orf35	0.000250816	1.7434	0.00254116	1.3553
218723_s_at	chromosome 13 open reading frame 15	C13orf15	0.00646243	2.00932	0.224781	-1.21171
213246_at	chromosome 14 open reading frame 109	C14orf109	8.77e-05	-2.21258	0.023618	-1.19229
220710_at	chromosome 15 open reading frame 28	C15orf28	0.406536	-1.12355	0.432319	-1.11588
1568954_s_at	chromosome 16 open reading frame 72	C16orf72	0.000465638	2.35596	0.103551	1.18709
1553449_at	chromosome 16 open reading frame 81	C16orf81	0.0151513	1.46861	0.0329573	1.35198
214696_at	chromosome 17 open reading frame 91	C17orf91	0.000177431	4.1264	0.067719	1.29993
217508_s_at	chromosome 18 open reading frame 25	C18orf25	0.000781842	2.25409	0.207478	1.14223
1553338_at	chromosome 1 open reading frame 55	C1orf55	0.00197196	2.55556	0.628962	-1.07045
223774_at	chromosome 1 open reading frame 79	C1orf79	0.000266938	2.17805	0.164693	-1.11537
218983_at	complement component 1, r subcomponent-like	C1RL	0.105999	-1.43723	0.927533	-1.01702
220941_s_at	chromosome 21 open reading frame 91	C21orf91	9.37e-05	2.74904	0.243428	1.09141
225956_at	chromosome 5 open reading frame 41	C5orf41	0.0073632	2.12269	0.321217	1.18466
238476_at	chromosome 5 open reading frame 41	C5orf41	0.000372295	2.35257	0.00774775	1.46383
1553274_a_at	chromosome 6 open reading frame 151	C6orf151	0.000195937	2.44616	0.215033	1.10571
218453_s_at	chromosome 6 open reading frame 35 /// hypothetical LOC730074	C6orf35 /// LOC730074	0.00680071	1.48464	0.605335	-1.04401
220755_s_at	chromosome 6 open reading frame 48	C6orf48	0.000439494	1.58942	0.000869869	1.47452
225699_at	chromosome 7 open reading frame 40	C7orf40	0.000100797	2.1914	0.0155115	1.22713
232330_at	Chromosome 7 open reading frame 44	C7orf44	0.00176498	2.01912	0.968259	1.00402
239203_at	chromosome 7 open reading frame 53	C7orf53	8.95e-06	2.88829	0.0440108	1.11382
224962_at	chromosome 9 open reading frame 69	C9orf69	0.000309746	-2.0082	0.0328917	-1.211
202402_s_at	cysteinyl-tRNA synthetase	CARS	0.00241407	1.45545	0.000252965	1.96469
212971_at	cysteinyl-tRNA synthetase	CARS	4.14e-05	1.55941	5.44e-06	2.0954
240983_s_at	cysteinyl-tRNA synthetase	CARS	0.129489	1.3011	0.00487439	2.17898
215343_at	coiled-coil domain containing 88C	CCDC88C	0.00297426	2.286	0.787106	1.03771
205476_at	chemokine (C-C motif) ligand 20	CCL20	0.0073054	-2.06854	0.176212	1.26721
208712_at	cyclin D1	CCND1	0.0149341	-1.58389	0.00687424	-1.77803
201743_at	CD14 molecule	CD14	0.00222793	2.07884	0.380321	1.10898
202284_s_at	cyclin-dependent kinase inhibitor 1A (p21, Cip1)	CDKN1A	0.000184439	2.3068	0.371703	1.06518
218929_at	CDKN2A interacting protein	CDKN2AIP	0.00132558	2.5548	0.515691	1.08712
212501_at	CCAAT/enhancer binding protein (C/EBP), beta	CEBPB	0.000132027	2.0449	5.06e-05	2.4887
204203_at	CCAAT/enhancer binding protein (C/EBP), gamma	CEBPG	4.58e-06	3.33057	1.69e-05	2.37841
225527_at	CCAAT/enhancer binding protein (C/EBP), gamma	CEBPG	5e-05	1.65564	8.47e-06	2.19891
219270_at	ChaC, cation transport regulator homolog 1 (E. coli)	CHAC1	0.000265335	4.0652	4.14e-05	9.46273
226830_x_at	Chromodomain helicase DNA binding protein 2	CHD2	0.00487356	2.16498	0.213352	1.22456
230156_x_at	Chromodomain helicase DNA binding protein 2	CHD2	0.00209147	2.03555	0.263419	1.13924
1569183_a_at	choroideremia (Rab escort protein 1)	CHM	0.00290977	2.32326	0.048223	1.44101
213492_at	collagen, type II, alpha 1	COL2A1	0.709845	-1.03893	0.186861	-1.16419
213110_s_at	collagen, type IV, alpha 5 (Alport syndrome)	COL4A5	0.000456796	-1.42322	0.163236	-1.05873
235533_at	COX19 cytochrome c oxidase assembly homolog (S. cerevisiae)	COX19	0.000806948	2.24039	0.102136	1.20587
205931_s_at	cAMP responsive element binding protein 5	CREB5	0.842475	-1.03146	0.0236302	1.68178
206777_s_at	crystallin, beta B2 /// crystallin, beta B2 pseudogene 1	CRYBB2 /// CRYBB2P1	0.0173827	1.32719	0.00317919	1.58172
1557714_at	C-terminal binding protein 1	CTBP1	0.000905926	2.02629	0.380679	1.08186
206085_s_at	cystathionase (cystathionine gamma-lyase)	CTH	0.0155679	1.87424	0.00126163	3.52167
217127_at	cystathionase (cystathionine gamma-lyase)	CTH	0.000300198	2.36952	5.35e-05	3.80828
206336_at	chemokine (C-X-C motif) ligand 6 (granulocyte chemotactic protein 2)	CXCL6	0.0195035	-1.39117	0.0940384	-1.21069
217028_at	chemokine (C-X-C motif) receptor 4	CXCR4	0.0156119	1.41279	0.0148982	-1.41968
202436_s_at	cytochrome P450, family 1, subfamily B, polypeptide 1	CYP1B1	0.00643726	-1.66201	0.126394	-1.20626
202437_s_at	cytochrome P450, family 1, subfamily B, polypeptide 1	CYP1B1	3.54e-05	-2.66229	0.00483125	-1.31492
206424_at	cytochrome P450, family 26, subfamily A, polypeptide 1	CYP26A1	0.007578	-1.34276	0.000660353	-1.76338
209383_at	DNA-damage-inducible transcript 3	DDIT3	0.000152987	2.9184	7.94e-05	3.54203
202887_s_at	DNA-damage-inducible transcript 4	DDIT4	0.000221767	2.21821	1.07e-05	5.54924
224215_s_at	delta-like 1 (Drosophila)	DLL1	0.0464962	1.14497	0.000959066	-1.51254
200664_s_at	DnaJ (Hsp40) homolog, subfamily B, member 1	DNAJB1	0.000251814	3.26462	0.157066	1.18222
200666_s_at	DnaJ (Hsp40) homolog, subfamily B, member 1	DNAJB1	0.000713917	2.55132	0.137764	1.2026
202842_s_at	DnaJ (Hsp40) homolog, subfamily B, member 9	DNAJB9	0.00141398	2.40166	0.0135252	1.59961
202843_at	DnaJ (Hsp40) homolog, subfamily B, member 9	DNAJB9	0.000223973	2.55981	0.00244581	1.65633
208499_s_at	DnaJ (Hsp40) homolog, subfamily C, member 3	DNAJC3	0.00203679	2.02572	0.0247286	1.41461
205493_s_at	dihydropyrimidinase-like 4	DPYSL4	0.00923004	2.04356	0.847187	1.03167
201041_s_at	dual specificity phosphatase 1	DUSP1	4.65e-07	2.29194	9.7e-06	1.47317
201044_x_at	dual specificity phosphatase 1	DUSP1	0.000151832	2.10785	0.00560496	1.33543
209457_at	dual specificity phosphatase 5	DUSP5	0.00208607	2.1957	0.371665	-1.11791
201694_s_at	early growth response 1	EGR1	0.0129934	2.64223	0.847407	1.04786
208670_s_at	EP300 interacting inhibitor of differentiation 1	EID1	5.57e-05	-2.16854	0.0140739	-1.19589
231292_at	EP300 interacting inhibitor of differentiation 3	EID3	0.000233677	3.14537	0.03771	1.32287
228967_at	Eukaryotic translation initiation factor 1	EIF1	4.47e-05	3.09632	0.0490298	1.18038
235289_at	eukaryotic translation initiation factor 5A2	EIF5A2	0.000130399	2.21328	0.10122	-1.12295
221773_at	ELK3, ETS-domain protein (SRF accessory protein 2)	ELK3	0.000203999	-1.58228	0.000768446	-1.38584
214446_at	elongation factor, RNA polymerase II, 2	ELL2	0.0024047	2.17519	0.961797	-1.00582
226099_at	elongation factor, RNA polymerase II, 2	ELL2	0.00115569	2.0813	0.929694	1.00834
227180_at	ELOVL family member 7, elongation of long chain fatty acids (yeast)	ELOVL7	0.000101131	2.2831	0.503709	-1.03986
229292_at	erythrocyte membrane protein band 4.1 like 5	EPB41L5	0.0027012	2.18241	0.371784	1.12579
238533_at	EPH receptor A7	EPHA7	0.0102966	-1.6248	0.0532729	-1.3346
203349_s_at	ets variant gene 5 (ets-related molecule)	ETV5	0.000638972	3.11192	0.640221	-1.06103
224783_at	family with sequence similarity 100, member B	FAM100B	9.85e-05	2.32765	0.182367	1.09118
224785_at	family with sequence similarity 100, member B	FAM100B	0.00019847	2.07505	0.173109	1.09697
217948_at	family with sequence similarity 127, member B	FAM127B	6.08e-05	-2.01553	0.0158751	-1.17328
217967_s_at	family with sequence similarity 129, member A	FAM129A	0.00179349	1.96545	0.000510799	2.5548
1554547_at	family with sequence similarity 13, member C1	FAM13C1	1.34e-05	-2.0804	0.0810084	-1.0681
226811_at	family with sequence similarity 46, member C	FAM46C	0.000311062	2.18441	0.766845	1.02153
217562_at	family with sequence similarity 5, member C	FAM5C	0.0102479	-1.53079	0.00857515	-1.56539
219895_at	family with sequence similarity 70, member A	FAM70A	0.284532	-1.19379	0.0451912	-1.51078
212218_s_at	fatty acid synthase	FASN	0.128559	-1.14411	0.23262	-1.10406
206987_x_at	fibroblast growth factor 18	FGF18	0.00042665	2.5314	0.231062	1.12983
211029_x_at	fibroblast growth factor 18	FGF18	0.00187547	2.65411	0.736285	-1.04949
231382_at	Fibroblast growth factor 18	FGF18	0.00350456	2.83858	0.618038	-1.09556
241367_at	FLJ35767 protein	FLJ35767	0.00382112	2.00559	0.0135837	1.62617
209189_at	v-fos FBJ murine osteosarcoma viral oncogene homolog	FOS	0.00129786	3.90513	0.94516	-1.01248
204420_at	FOS-like antigen 1	FOSL1	7.56e-06	2.7097	0.122114	1.06765
203706_s_at	frizzled homolog 7 (Drosophila)	FZD7	0.00132876	-1.33514	0.00137714	-1.33154
213524_s_at	G0/G1switch 2	G0S2	0.0474305	-1.7018	0.690905	-1.08372
208869_s_at	GABA(A) receptor-associated protein like 1	GABARAPL1	0.00212983	2.05954	0.0566524	1.31257
211458_s_at	GABA(A) receptor-associated protein like 1 /// GABA(A) receptors associated prot	GABARAPL1 /// GABARAPL3	6.38e-05	2.46464	0.00275725	1.40626
203725_at	growth arrest and DNA-damage-inducible, alpha	GADD45A	2.7e-06	2.97971	0.000128489	1.51104
207574_s_at	growth arrest and DNA-damage-inducible, beta	GADD45B	7.85e-05	5.22295	0.0819501	1.26002
209304_x_at	growth arrest and DNA-damage-inducible, beta	GADD45B	6.18e-05	4.41233	0.059476	1.24683
209305_s_at	growth arrest and DNA-damage-inducible, beta	GADD45B	0.000231764	4.56082	0.157309	1.23373
1554901_at	FGF2-associated protein GAFA1	GAFA1	0.018371	2.19643	0.910113	1.0249
211226_at	galanin receptor 2	GALR2	0.00550068	2.29668	0.812781	-1.03933
204457_s_at	growth arrest-specific 1	GAS1	0.000410841	-1.87176	0.000843935	-1.68274
203925_at	glutamate-cysteine ligase, modifier subunit	GCLM	8.1e-06	2.78335	8.43e-05	1.76379
236140_at	glutamate-cysteine ligase, modifier subunit	GCLM	0.0027069	2.53132	0.0105967	1.8882
213144_at	golgi SNAP receptor complex member 2	GOSR2	0.0417563	1.41634	0.046288	1.39929
213206_at	golgi SNAP receptor complex member 2	GOSR2	0.00116233	1.7062	0.00699632	1.38954
226947_at	glucuronidase, beta-like 2 /// similar to Beta-glucuronidase precursor	GUSBL2 /// LOC728411	0.000153954	2.06396	0.00225769	1.43511
208579_x_at	H2B histone family, member S	H2BFS	2.25e-05	2.76247	0.740323	-1.01606
220138_at	heart and neural crest derivatives expressed 1	HAND1	0.00116843	-1.47218	0.000560453	-1.59707
214414_x_at	hemoglobin, alpha 1 /// hemoglobin, alpha 2	HBA1 /// HBA2	0.00284844	2.65005	0.48443	-1.12182
38037_at	heparin-binding EGF-like growth factor	HBEGF	0.00136459	2.43236	0.518877	-1.08234
203821_at	heparin-binding EGF-like growth factor	HBEGF	0.000556926	2.81498	0.957918	1.00581
217168_s_at	homocysteine-inducible, endoplasmic reticulum stress-inducible, ubiquitin-like d	HERPUD1	0.000460231	2.09421	0.000199577	2.49811
214469_at	histone cluster 1, H2ae /// histone cluster 1, H2ab	HIST1H2AB /// HIST1H2AE	0.00954461	2.03779	0.821784	-1.03737
215071_s_at	histone cluster 1, H2ac	HIST1H2AC	0.000630007	4.10658	0.730693	-1.05518
214522_x_at	histone cluster 1, H2ad /// histone cluster 1, H2bn /// histone cluster 1, H3a /	HIST1H2AD /// HIST1H2BN /// HIST1H3A /// HIST1H3B /// HIST1H3C /// HIST1H3D /// HIST1H3E /// HIST1H3F /// HIST1H3G /// HIST1H3H /// HIST1H3I /// HIST1H3J	0.000600111	2.1417	0.48991	-1.06059
214481_at	histone cluster 1, H2am	HIST1H2AM	0.00113491	2.16812	0.775745	-1.02872
208490_x_at	histone cluster 1, H2bg /// histone cluster 1, H2bf /// histone cluster 1, H2be	HIST1H2BC /// HIST1H2BE /// HIST1H2BF /// HIST1H2BG /// HIST1H2BI	0.000402831	2.53653	0.771544	-1.0269
208523_x_at	histone cluster 1, H2bg /// histone cluster 1, H2bf /// histone cluster 1, H2be	HIST1H2BC /// HIST1H2BE /// HIST1H2BF /// HIST1H2BG /// HIST1H2BI	0.000628208	2.43282	0.499124	-1.07028
208527_x_at	histone cluster 1, H2bg /// histone cluster 1, H2bf /// histone cluster 1, H2be	HIST1H2BC /// HIST1H2BE /// HIST1H2BF /// HIST1H2BG /// HIST1H2BI	2.34e-05	2.44981	0.513796	-1.02902
215779_s_at	histone cluster 1, H2bg /// histone cluster 1, H2bf /// histone cluster 1, H2be	HIST1H2BC /// HIST1H2BE /// HIST1H2BF /// HIST1H2BG /// HIST1H2BI	0.000769937	2.19386	0.664611	1.04064
209911_x_at	histone cluster 1, H2bd	HIST1H2BD	0.000374497	3.26974	0.9609	-1.00558
222067_x_at	histone cluster 1, H2bd	HIST1H2BD	9.36e-06	2.43085	0.88264	1.00496
210387_at	histone cluster 1, H2bg	HIST1H2BG	5.1e-05	3.54953	0.105882	1.15378
208546_x_at	histone cluster 1, H2bh	HIST1H2BH	9.2e-05	2.60757	0.163254	-1.10847
209806_at	histone cluster 1, H2bk	HIST1H2BK	1.29e-05	2.2017	0.373345	-1.03079
214472_at	histone cluster 1, H3d	HIST1H3D	9.1e-06	3.9402	0.908039	1.00595
207046_at	histone cluster 1, H4i /// histone cluster 1, H4a /// histone cluster 1, H4d ///	HIST1H4A /// HIST1H4B /// HIST1H4C /// HIST1H4D /// HIST1H4E /// HIST1H4F /// HIST1H4H /// HIST1H4I /// HIST1H4J /// HIST1H4K /// HIST1H4L /// HIST2H4A /// HIST2H4B /// HIST4H4	0.000542769	2.3502	0.0502249	1.2646
208180_s_at	histone cluster 1, H4i /// histone cluster 1, H4a /// histone cluster 1, H4d ///	HIST1H4A /// HIST1H4B /// HIST1H4C /// HIST1H4D /// HIST1H4E /// HIST1H4F /// HIST1H4H /// HIST1H4I /// HIST1H4J /// HIST1H4K /// HIST1H4L /// HIST2H4A /// HIST2H4B /// HIST4H4	0.0110049	2.17224	0.252572	1.26035
214290_s_at	histone cluster 2, H2aa3 /// histone cluster 2, H2aa4	HIST2H2AA3 /// HIST2H2AA4	0.000133824	3.13495	0.221853	-1.1212
218280_x_at	histone cluster 2, H2aa3 /// histone cluster 2, H2aa4	HIST2H2AA3 /// HIST2H2AA4	0.000407717	2.93435	0.539423	-1.06868
203665_at	heme oxygenase (decycling) 1	HMOX1	2.29e-06	9.20391	3.24e-06	7.65506
236244_at	Heterogeneous nuclear ribonucleoprotein U (scaffold attachment factor A)	HNRNPU	0.00657532	2.13896	0.226956	1.23252
214639_s_at	homeobox A1	HOXA1	0.00265695	-1.45872	0.00109976	-1.61114
231786_at	homeobox A13	HOXA13	0.00160668	-1.57004	0.00260109	-1.48705
214457_at	homeobox A2	HOXA2	0.125864	-1.26723	0.0076047	-1.84236
213844_at	homeobox A5	HOXA5	0.211477	-1.14581	0.00694295	-1.59665
209844_at	homeobox B13	HOXB13	3.88e-05	-2.1852	0.0275791	-1.14352
228904_at	homeobox B3	HOXB3	0.00138283	-1.20278	6.72e-05	-1.49371
228595_at	hydroxysteroid (17-beta) dehydrogenase 1	HSD17B1	0.00071703	-2.05393	0.0381983	-1.26297
210189_at	heat shock 70kDa protein 1-like	HSPA1L	0.000581379	2.21053	0.00717992	1.49918
211538_s_at	heat shock 70kDa protein 2	HSPA2	0.000117568	2.17133	0.0494232	-1.1559
117_at	heat shock 70kDa protein 6 (HSP70B')	HSPA6	0.000443055	3.65284	0.344764	1.1393
213418_at	heat shock 70kDa protein 6 (HSP70B')	HSPA6	6.87e-05	8.44771	0.118089	1.28118
201631_s_at	immediate early response 3	IER3	3.14e-05	2.59556	0.00307083	-1.34032
203153_at	interferon-induced protein with tetratricopeptide repeats 1	IFIT1	0.000137782	-2.86611	0.00231543	-1.66012
202146_at	interferon-related developmental regulator 1	IFRD1	0.000748982	2.08006	0.00051718	2.23904
202147_s_at	interferon-related developmental regulator 1	IFRD1	0.000156376	2.40499	0.000148573	2.4328
211959_at	insulin-like growth factor binding protein 5	IGFBP5	2.86e-05	-3.96595	0.000290275	-2.15004
210587_at	inhibin, beta E	INHBE	0.00196136	1.88979	6e-05	4.76637
201626_at	insulin induced gene 1	INSIG1	0.224663	-1.14104	0.0012963	-2.09536
231779_at	interleukin-1 receptor-associated kinase 2	IRAK2	0.00115065	2.22974	0.264233	1.13355
232352_at	ISL LIM homeobox 2	ISL2	1.36e-05	2.25339	0.00025596	1.47197
226189_at	integrin, beta 8	ITGB8	0.0314796	-1.26082	0.0214764	-1.2991
226267_at	Jun dimerization protein 2	JDP2	4.52e-05	2.56738	1.15e-05	3.78196
241985_at	junction-mediating and regulatory protein	JMY	0.000136718	2.32958	0.0177486	1.2572
225806_at	jub, ajuba homolog (Xenopus laevis)	JUB	0.405441	1.05051	3.13e-05	3.0217
1553764_a_at	jub, ajuba homolog (Xenopus laevis)	JUB	0.570545	1.04967	0.000117882	3.22556
219106_s_at	kelch repeat and BTB (POZ) domain containing 10	KBTBD10	0.000884804	-2.07802	0.667067	-1.03888
222827_s_at	kelch repeat and BTB (POZ) domain containing 10	KBTBD10	0.0153097	-2.06642	0.874588	1.0305
232289_at	potassium inwardly-rectifying channel, subfamily J, member 12	KCNJ12	0.0281632	-1.57412	0.0516998	-1.4476
225327_at	KIAA1370	KIAA1370	4.87e-05	2.27745	0.00326519	1.31999
232030_at	KIAA1632	KIAA1632	0.00934526	2.02418	0.181892	1.27429
1556060_a_at	KIAA1702 protein	KIAA1702	0.00113962	2.37475	0.113643	1.23349
218755_at	kinesin family member 20A	KIF20A	0.00253496	-1.58316	0.166886	-1.12199
221841_s_at	Kruppel-like factor 4 (gut)	KLF4	0.000234851	2.38353	0.0205417	1.29436
209212_s_at	Kruppel-like factor 5 (intestinal)	KLF5	0.00488211	2.2429	0.903947	1.01859
220657_at	kelch-like 11 (Drosophila)	KLHL11	0.00780092	2.01508	0.856783	1.02765
203068_at	kelch-like 21 (Drosophila)	KLHL21	4.16e-05	2.09916	0.00932432	-1.19669
221985_at	kelch-like 24 (Drosophila)	KLHL24	0.0007938	2.91131	0.110663	1.26954
221986_s_at	kelch-like 24 (Drosophila)	KLHL24	0.0148786	2.75077	0.871384	1.04353
228328_at	kelch-like 28 (Drosophila)	KLHL28	0.000587262	2.04689	0.11023	1.15976
235727_at	kelch-like 28 (Drosophila)	KLHL28	0.011243	2.16203	0.627413	1.0952
209653_at	karyopherin alpha 4 (importin alpha 3)	KPNA4	0.00232264	2.20482	0.808256	1.03018
218303_x_at	lysine-rich coiled-coil 1	KRCC1	0.00138938	1.49205	0.00212743	1.42968
222585_x_at	lysine-rich coiled-coil 1	KRCC1	0.21894	1.2803	0.153361	1.34773
233329_s_at	lysine-rich coiled-coil 1	KRCC1	0.0237411	1.39501	0.0394514	1.32616
218326_s_at	leucine-rich repeat-containing G protein-coupled receptor 4	LGR4	0.00190073	-1.1964	0.000260787	-1.35038
235174_s_at	hypothetical protein LOC100128822	LOC100128822	0.00424042	-2.12076	0.06222	-1.39013
236042_at	similar to hCG2041987	LOC100130219	0.000186042	-2.35716	0.716459	-1.0255
236892_s_at	similar to hCG2042068	LOC100130740	0.0803943	-1.42637	0.0356089	-1.60882
207247_s_at	zinc finger protein, X-linked /// zinc finger protein, Y-linked /// hypothetical	LOC100130829 /// ZFX /// ZFY	0.000175473	2.13875	0.257989	1.07718
1558819_at	Similar to hCG1778814	LOC100131819	4.27e-05	-2.20399	0.0315004	-1.14234
230082_at	hypothetical LOC100133660	LOC100133660	0.000422211	2.13452	0.421721	1.06502
1558080_s_at	hypothetical protein LOC144871	LOC144871	0.0174066	2.01853	0.174762	1.34453
229090_at	hypothetical protein LOC220930	LOC220930	0.00180446	-2.10687	0.686062	1.04494
236076_at	hypothetical protein LOC257396	LOC257396	0.00217881	-2.16405	0.389066	1.11213
225762_x_at	hypothetical protein LOC284801	LOC284801	0.000144341	2.93942	0.443231	1.06685
227940_at	Hypothetical protein LOC339803	LOC339803	5.76e-05	-2.16924	0.00392491	1.29582
228880_at	Hypothetical protein LOC339984	LOC339984	0.00314234	-1.48818	0.00812057	-1.3576
240572_s_at	CLR pseudogene	LOC374443	0.179773	1.12896	0.00131314	1.82021
227099_s_at	hypothetical LOC387763	LOC387763	0.0362701	1.44398	0.0063103	1.8629
65588_at	hypothetical LOC388796	LOC388796	0.00140883	2.27978	0.0581811	1.31705
225857_s_at	hypothetical LOC388796	LOC388796	4.96e-05	2.39814	0.00293905	1.35664
230815_at	similar to KIF27C	LOC389765	8.14e-05	1.826	0.000930486	1.38074
200924_s_at	solute carrier family 3 (activators of dibasic and neutral amino acid transport)	LOC442497 /// SLC3A2	4.77e-05	2.90016	3.79e-05	3.09053
243581_at	similar to proteaseome (prosome, macropain) 28 subunit, 3	LOC646470	0.00769813	2.28166	0.823596	1.04036
238833_at	hypothetical protein LOC729088	LOC729088	0.0029942	-2.00456	0.209695	-1.17502
216250_s_at	leupaxin	LPXN	0.121263	1.22208	0.0450035	1.34231
236917_at	leucine rich repeat containing 34	LRRC34	1.03e-05	-2.04586	0.0385397	-1.08198
236918_s_at	leucine rich repeat containing 34	LRRC34	0.00350351	-2.12928	0.48512	-1.09869
235498_at	leucine rich repeat containing 44	LRRC44	3.24e-05	-2.0844	0.692233	1.01525
209348_s_at	v-maf musculoaponeurotic fibrosarcoma oncogene homolog (avian)	MAF	0.00666166	-1.79135	0.0391369	-1.40601
36711_at	v-maf musculoaponeurotic fibrosarcoma oncogene homolog F (avian)	MAFF	7.7e-05	14.8346	0.702869	-1.06884
204970_s_at	v-maf musculoaponeurotic fibrosarcoma oncogene homolog G (avian)	MAFG	8.43e-05	3.20823	0.00633152	1.45707
224466_s_at	v-maf musculoaponeurotic fibrosarcoma oncogene homolog G (avian)	MAFG	9.19e-05	2.05247	0.00211004	1.37739
224559_at	metastasis associated lung adenocarcinoma transcript 1 (non-protein coding)	MALAT1	0.00667387	2.35974	0.081779	1.46878
228582_x_at	Metastasis associated lung adenocarcinoma transcript 1 (non-protein coding)	MALAT1	0.0315928	2.42325	0.21021	1.50229
242794_at	mastermind-like 3 (Drosophila)	MAML3	0.000720274	-2.30244	0.0183	-1.40831
226084_at	microtubule-associated protein 1B	MAP1B	0.00463445	1.89096	0.00747783	1.74639
208786_s_at	microtubule-associated protein 1 light chain 3 beta	MAP1LC3B	0.000407146	2.12937	0.0222558	1.2868
205698_s_at	mitogen-activated protein kinase kinase 6	MAP2K6	0.000326015	-2.17739	0.0151897	-1.31716
225897_at	myristoylated alanine-rich protein kinase C substrate	MARCKS	0.000221817	-2.48641	0.245105	-1.10259
200796_s_at	myeloid cell leukemia sequence 1 (BCL2-related)	MCL1	0.000709844	2.03518	0.991689	-1.00084
217373_x_at	Mdm2 p53 binding protein homolog (mouse)	MDM2	0.0201969	1.91541	0.730598	1.06637
223247_at	mediator complex subunit 10	MED10	0.000373757	1.71155	0.00629175	1.28926
227538_at	mediator complex subunit 26	MED26	0.000101907	2.05673	0.199386	-1.07422
207761_s_at	methyltransferase like 7A	METTL7A	0.0117623	-1.6871	0.0592191	-1.36503
227055_at	methyltransferase like 7B	METTL7B	0.00163431	-2.09317	0.424683	-1.09055
225316_at	major facilitator superfamily domain containing 2	MFSD2	8.91e-05	2.17828	0.762626	-1.01585
1558166_at	hypothetical protein MGC16275	MGC16275	0.0169846	1.99961	0.41355	1.17398
226657_at	transcript expressed during hematopoiesis 2	MGC33894	6.18e-05	2.15222	0.252728	1.06003
200898_s_at	meningioma expressed antigen 5 (hyaluronidase)	MGEA5	0.00088848	2.03788	0.0190242	1.35667
223494_at	meningioma expressed antigen 5 (hyaluronidase)	MGEA5	0.00947071	2.1214	0.0698989	1.48461
235868_at	Meningioma expressed antigen 5 (hyaluronidase)	MGEA5	0.0169624	2.80016	0.327122	1.33849
211774_s_at	methylmalonic aciduria (cobalamin deficiency) cblC type, with homocystinuria	MMACHC	1.65e-05	-2.17029	0.00196018	-1.25643
205330_at	meningioma (disrupted in balanced translocation) 1	MN1	0.00504336	-1.79004	0.00778521	-1.67474
226275_at	MAX dimerization protein 1	MXD1	1.44e-05	2.70834	0.00307855	1.28579
228846_at	MAX dimerization protein 1	MXD1	0.000744959	3.27022	0.276755	1.17394
225673_at	myeloid-associated differentiation marker	MYADM	0.011192	-1.2557	0.000993261	-1.55381
213375_s_at	NEDD4 binding protein 2-like 1	N4BP2L1	0.00282731	2.15239	0.26403	1.16439
1553575_at	NADH dehydrogenase, subunit 6 (complex I)	ND6	0.0174179	-1.68822	0.000550932	-3.84507
205054_at	nebulin	NEB	0.0013015	2.45758	0.261964	1.1572
209706_at	NK3 homeobox 1	NKX3-1	1.17e-05	2.01649	0.00427566	-1.16584
209505_at	Nuclear receptor subfamily 2, group F, member 1	NR2F1	0.00240705	-1.59062	0.00177932	-1.65371
204435_at	nucleoporin like 1	NUPL1	0.000547002	2.00408	0.397305	1.06755
208922_s_at	nuclear RNA export factor 1	NXF1	0.000542187	2.21474	0.782856	1.02349
220631_at	O-sialoglycoprotein endopeptidase-like 1	OSGEPL1	0.000912952	-2.04699	0.84482	1.01711
230032_at	O-sialoglycoprotein endopeptidase-like 1	OSGEPL1	0.000101805	-2.22379	0.332155	-1.05859
226435_at	papilin, proteoglycan-like sulfated glycoprotein	PAPLN	2.72e-05	-2.17786	0.0365593	-1.11787
212148_at	Hypothetical LOC100131938	PBX1	0.000553714	-1.79357	0.182339	-1.09833
227282_at	protocadherin 19	PCDH19	0.00414531	2.24879	0.840208	1.03002
205534_at	protocadherin 7	PCDH7	0.00037793	-1.51171	0.180417	-1.06233
205535_s_at	protocadherin 7	PCDH7	0.0392874	-1.26843	0.898699	1.01074
206935_at	protocadherin 8	PCDH8	0.00354727	2.33496	0.194877	1.23919
202847_at	phosphoenolpyruvate carboxykinase 2 (mitochondrial)	PCK2	5.84e-05	1.47246	6.49e-07	3.31044
225075_at	p53 and DNA damage regulated 1	PDRG1	0.000364496	1.8674	0.0212708	1.22801
218319_at	pellino homolog 1 (Drosophila)	PELI1	0.000128303	2.17697	0.0461143	1.16447
202658_at	peroxisomal biogenesis factor 11B	PEX11B	0.000604156	-2.25904	0.680073	-1.03755
227949_at	phosphatase and actin regulator 3	PHACTR3	0.000477056	-1.955	0.00118299	-1.69814
212660_at	PHD finger protein 15	PHF15	0.0446669	-1.61388	0.0556409	-1.55742
230434_at	phosphatase, orphan 2	PHOSPHO2	0.000196247	-2.06402	0.0712834	1.14448
228252_at	PIF1 5'-to-3' DNA helicase homolog (S. cerevisiae)	PIF1	0.00253405	-1.82793	0.362694	-1.0963
51146_at	phosphatidylinositol glycan anchor biosynthesis, class V	PIGV	0.000168048	-2.16395	0.664658	-1.02683
219702_at	placenta-specific 1	PLAC1	0.00398911	-1.57052	0.0743576	-1.19949
201860_s_at	plasminogen activator, tissue	PLAT	0.0040706	-1.58923	0.0301062	-1.29385
201939_at	polo-like kinase 2 (Drosophila)	PLK2	0.00117277	2.68516	0.299919	-1.15292
204285_s_at	phorbol-12-myristate-13-acetate-induced protein 1	PMAIP1	0.00801803	1.48928	0.00254154	1.72706
204286_s_at	phorbol-12-myristate-13-acetate-induced protein 1	PMAIP1	0.0189675	1.51294	0.00711863	1.73584
242455_at	POU class 3 homeobox 2	POU3F2	3.97e-05	-1.81352	0.000325276	-1.41768
228366_at	pyrophosphatase (inorganic) 2	PPA2	0.000637507	-2.01687	0.373923	-1.07517
37028_at	protein phosphatase 1, regulatory (inhibitor) subunit 15A	PPP1R15A	4.59e-05	3.52673	0.00171497	1.64481
202014_at	protein phosphatase 1, regulatory (inhibitor) subunit 15A	PPP1R15A	3.86e-06	4.08436	9.82e-05	1.86496
209817_at	protein phosphatase 3 (formerly 2B), catalytic subunit, beta isoform	PPP3CB	4.12e-05	-2.04168	0.416385	-1.0338
226279_at	protease, serine, 23	PRSS23	0.00100425	-2.02549	0.0874841	-1.20295
220892_s_at	phosphoserine aminotransferase 1	PSAT1	0.403814	1.1634	0.00599983	2.37167
205048_s_at	phosphoserine phosphatase	PSPH	0.000167627	1.59768	1.54e-05	2.35362
205194_at	phosphoserine phosphatase	PSPH	0.000352754	1.36985	9.26e-06	2.20414
204897_at	prostaglandin E receptor 4 (subtype EP4)	PTGER4	0.000886166	2.20449	0.739857	1.03217
204748_at	prostaglandin-endoperoxide synthase 2 (prostaglandin G/H synthase and cyclooxyge	PTGS2	0.00420465	2.19746	0.0629698	1.40867
206157_at	pentraxin-related gene, rapidly induced by IL-1 beta	PTX3	0.0915516	-1.2233	0.14867	-1.17681
230075_at	RAB39B, member RAS oncogene family	RAB39B	0.970527	1.00181	0.000225313	1.78842
238695_s_at	RAB39B, member RAS oncogene family	RAB39B	0.96675	1.00582	0.00488254	2.08912
228996_at	ring finger and CCCH-type zinc finger domains 1	RC3H1	0.00272462	2.68883	0.115179	1.35069
210676_x_at	RANBP2-like and GRIP domain containing 5 /// RANBP2-like and GRIP domain contain	RGPD5 /// RGPD6 /// RGPD8	4.63e-05	2.04394	0.0192195	1.1544
202388_at	regulator of G-protein signaling 2, 24kDa	RGS2	0.00167521	2.62533	0.445656	1.11459
1553713_a_at	Ras homolog enriched in brain like 1	RHEBL1	0.000459752	2.3093	0.063391	1.22452
1570253_a_at	Ras homolog enriched in brain like 1	RHEBL1	0.000205913	3.82346	0.0140007	1.54121
236223_s_at	Ras-like without CAAX 1	RIT1	0.0104677	2.04213	0.337269	1.18669
213397_x_at	ribonuclease, RNase A family, 4	RNASE4	0.000901918	-1.51513	0.0134049	-1.21963
212724_at	Rho family GTPase 3	RND3	0.000159501	2.11227	0.623176	1.02921
222815_at	ring finger protein 12	RNF12	9.35e-05	2.00674	0.0141943	1.20092
227852_at	retinitis pigmentosa 9 (autosomal dominant)	RP9	0.000269158	1.78535	0.0497684	1.14272
223707_at	ribosomal protein L27a	RPL27A	4.23e-06	3.31615	0.959099	1.0019
224763_at	Ribosomal protein L37	RPL37	0.000282077	2.1782	0.210785	1.10195
224767_at	Ribosomal protein L37	RPL37	0.000136939	2.34201	0.0156491	1.27041
1566603_s_at	RNA pseudouridylate synthase domain containing 3	RPUSD3	0.000218772	-2.20953	0.00466298	-1.42635
218307_at	radical S-adenosyl methionine domain containing 1	RSAD1	1.32e-05	-2.33122	0.174179	-1.05537
212019_at	ribosomal L1 domain containing 1	RSL1D1	0.00517207	2.50705	0.892103	1.02424
213750_at	ribosomal L1 domain containing 1	RSL1D1	1.54e-06	3.52167	0.738116	-1.01022
232231_at	runt-related transcription factor 2	RUNX2	0.0869816	-1.27813	0.0405001	-1.38358
228176_at	sphingosine-1-phosphate receptor 3	S1PR3	8.64e-05	2.06442	0.00903677	-1.23737
213283_s_at	sal-like 2 (Drosophila)	SALL2	0.000475828	-1.68211	0.0123449	-1.24078
39835_at	SET binding factor 1	SBF1	0.0375256	-1.09592	0.330135	-1.03367
212393_at	SET binding factor 1	SBF1	0.206229	-1.14551	0.272231	-1.1215
215009_s_at	SEC31 homolog A (S. cerevisiae)	SEC31A	0.000339659	2.13015	0.0127471	1.32973
223394_at	SERTA domain containing 1	SERTAD1	4.75e-05	2.6684	0.0280177	-1.19284
223195_s_at	sestrin 2	SESN2	0.00058167	4.53446	0.00121994	3.47868
223196_s_at	sestrin 2	SESN2	1.65e-06	4.80098	6.5e-06	3.04343
243759_at	Splicing factor, arginine/serine-rich 15	SFRS15	0.032443	2.23383	0.597469	1.15395
201739_at	serum/glucocorticoid regulated kinase 1	SGK1	0.000725614	2.37729	0.367751	-1.0984
230493_at	shisa homolog 2 (Xenopus laevis)	SHISA2	0.00714192	1.39224	0.0068572	-1.39755
209610_s_at	solute carrier family 1 (glutamate/neutral amino acid transporter), member 4	SLC1A4	0.00063514	2.45028	0.000254049	3.10875
212810_s_at	solute carrier family 1 (glutamate/neutral amino acid transporter), member 4	SLC1A4	0.000108895	3.17851	9.3e-05	3.33262
212811_x_at	solute carrier family 1 (glutamate/neutral amino acid transporter), member 4	SLC1A4	0.0005392	2.4551	0.000254755	2.97078
230494_at	Solute carrier family 20 (phosphate transporter), member 1	SLC20A1	0.00331168	2.07945	0.0894784	1.29789
228181_at	solute carrier family 30 (zinc transporter), member 1	SLC30A1	0.000627523	2.17393	0.0592518	1.23214
237058_x_at	solute carrier family 6 (neurotransmitter transporter, GABA), member 13	SLC6A13	0.00431457	2.59374	0.168001	1.31639
207043_s_at	solute carrier family 6 (neurotransmitter transporter, glycine), member 9	SLC6A9	0.00713173	1.40519	0.000286737	2.22039
212290_at	solute carrier family 7 (cationic amino acid transporter, y+ system), member 1	SLC7A1	0.00477563	1.65031	0.0245062	1.36457
207528_s_at	solute carrier family 7, (cationic amino acid transporter, y+ system) member 11	SLC7A11	0.00115653	3.31274	0.000819423	3.70804
209921_at	solute carrier family 7, (cationic amino acid transporter, y+ system) member 11	SLC7A11	1.67e-05	4.23852	4.54e-06	7.41762
217678_at	solute carrier family 7, (cationic amino acid transporter, y+ system) member 11	SLC7A11	1.25e-06	4.12168	3.09e-07	7.46398
235518_at	solute carrier family 8 (sodium/calcium exchanger), member 1	SLC8A1	0.0203794	-1.54955	0.0636992	-1.34865
206273_at	slowmo homolog 1 (Drosophila)	SLMO1	0.0317271	1.33321	0.335168	1.1021
227990_at	SLU7 splicing factor homolog (S. cerevisiae)	SLU7	3.8e-06	2.29316	0.00492486	1.14082
224610_at	small nucleolar RNA host gene (non-protein coding) 1	SNHG1	0.00111627	1.55796	0.0454535	1.1643
229050_s_at	small nucleolar RNA host gene (non-protein coding) 7	SNHG7	0.00152673	1.64029	0.0114488	1.32887
225220_at	small nucleolar RNA host gene (non-protein coding) 8	SNHG8	0.708571	1.01508	0.00617378	1.21756
241843_at	small nucleolar RNA, H/ACA box 28	SNORA28	0.00994109	2.08681	0.776775	1.04957
1570153_at	spermatogenesis and oogenesis specific basic helix-loop-helix 2	SOHLH2	0.00109257	-2.04168	0.0313125	1.31772
225728_at	sorbin and SH3 domain containing 2	SORBS2	0.000469467	-2.3422	0.150305	-1.15527
213456_at	sclerostin domain containing 1	SOSTDC1	0.00898919	-1.92858	0.154327	-1.27461
204432_at	SRY (sex determining region Y)-box 12	SOX12	0.00025886	-2.02388	0.00283827	-1.45843
228038_at	SRY (sex determining region Y)-box 2	SOX2	0.0274474	-1.27527	0.0417472	-1.23587
225616_at	SPRY domain containing 4	SPRYD4	0.00057074	-2.06779	0.179599	-1.12579
201471_s_at	sequestosome 1	SQSTM1	0.000249994	2.00785	0.0393455	1.18615
204595_s_at	stanniocalcin 1	STC1	0.671498	1.04482	0.0658342	-1.27276
204597_x_at	stanniocalcin 1	STC1	0.0383939	-1.22521	0.00755684	-1.39545
230746_s_at	Stanniocalcin 1	STC1	0.714121	-1.07002	0.0561739	-1.58134
203438_at	stanniocalcin 2	STC2	6.82e-05	2.76933	6.18e-05	2.84205
203439_s_at	stanniocalcin 2	STC2	5.75e-06	3.60042	2.1e-06	5.20562
202693_s_at	serine/threonine kinase 17a	STK17A	2.78e-06	2.4466	0.032172	-1.07823
205214_at	serine/threonine kinase 17b	STK17B	0.00197328	2.15863	0.572033	-1.0679
220030_at	serine/threonine/tyrosine kinase 1	STYK1	8.15e-05	2.13399	0.000300827	1.72232
206552_s_at	tachykinin, precursor 1	TAC1	3.3e-05	2.66134	8.24e-05	2.17499
227884_at	TAF15 RNA polymerase II, TATA box binding protein (TBP)-associated factor, 68kDa	TAF15	0.499425	1.19081	0.19775	1.43795
227891_s_at	TAF15 RNA polymerase II, TATA box binding protein (TBP)-associated factor, 68kDa	TAF15	0.326205	1.35745	0.198622	1.52307
1553494_at	L-threonine dehydrogenase	TDH	0.00071871	1.63561	0.000667645	1.65121
1555151_s_at	L-threonine dehydrogenase	TDH	0.0204084	1.37733	0.0139944	1.43161
202719_s_at	testis derived transcript (3 LIM domains)	TES	0.0793066	1.43271	0.0268119	1.69069
221035_s_at	testis expressed 14	TEX14	0.000108059	2.50805	0.2136	1.09323
228234_at	transmembrane emp24 protein transport domain containing 7 /// toll-like receptor	TICAM2 /// TMED7	0.00116193	2.1279	0.358782	1.09909
231579_s_at	TIMP metallopeptidase inhibitor 2	TIMP2	0.0211736	-1.25364	0.00260195	-1.50761
224321_at	transmembrane protein with EGF-like and two follistatin-like domains 2	TMEFF2	0.319166	1.20379	0.542698	-1.11454
219230_at	transmembrane protein 100	TMEM100	0.00269693	-1.66691	0.182433	-1.13238
227172_at	transmembrane protein 116	TMEM116	0.00819695	1.34177	0.00632212	1.37208
223544_at	transmembrane protein 79	TMEM79	0.00324311	1.53036	0.00250448	1.57803
242243_at	TATA element modulatory factor 1	TMF1	0.00973435	2.0056	0.549144	1.10297
227420_at	tumor necrosis factor, alpha-induced protein 8-like 1	TNFAIP8L1	0.0106417	-1.60519	0.0277179	-1.42475
209294_x_at	tumor necrosis factor receptor superfamily, member 10b	TNFRSF10B	0.000160016	2.84507	0.13082	1.15455
210405_x_at	tumor necrosis factor receptor superfamily, member 10b	TNFRSF10B	0.000188687	2.6911	0.248052	1.10639
210654_at	tumor necrosis factor receptor superfamily, member 10d, decoy with truncated dea	TNFRSF10D	0.00609	2.2886	0.835272	1.03527
227345_at	tumor necrosis factor receptor superfamily, member 10d, decoy with truncated dea	TNFRSF10D	5.72e-05	3.73002	0.148602	-1.14037
213593_s_at	transformer-2 alpha	TRA2A	0.464116	1.20804	0.447475	1.21735
229574_at	transformer-2 alpha	TRA2A	0.336822	1.28628	0.387617	1.2506
238520_at	transcriptional regulating factor 1	TRERF1	0.000808313	-2.13321	0.0123455	-1.43402
218145_at	tribbles homolog 3 (Drosophila)	TRIB3	9.11e-06	1.83346	7.72e-06	1.88117
1555788_a_at	tribbles homolog 3 (Drosophila)	TRIB3	0.0315353	1.47252	0.00858713	1.77471
1554287_at	tripartite motif-containing 4	TRIM4	0.00741206	1.53188	0.0139498	1.42655
1568592_at	tripartite motif-containing 69	TRIM69	0.000831205	-2.05066	0.761399	1.02618
208763_s_at	TSC22 domain family, member 3	TSC22D3	0.00854972	1.41423	0.000516448	2.08668
205807_s_at	tuftelin 1	TUFT1	0.000200244	2.66013	0.0111597	1.3978
218794_s_at	thioredoxin-like 4B	TXNL4B	4.67e-05	1.87839	0.00110067	1.3243
238868_at	uveal autoantigen with coiled-coil domains and ankyrin repeats	UACA	0.00823074	-1.54975	0.141763	-1.17868
205687_at	ubiquitin family domain containing 1	UBFD1	0.00017242	2.04625	0.726279	1.02007
232033_at	ubiquitin specific peptidase 37	USP37	0.0819005	1.62489	0.371286	1.23528
210512_s_at	vascular endothelial growth factor A	VEGFA	6e-06	2.11921	5.65e-06	2.14384
211527_x_at	vascular endothelial growth factor A	VEGFA	0.00437826	1.87367	0.00603824	1.77619
209822_s_at	very low density lipoprotein receptor	VLDLR	0.013228	1.52563	0.000932403	2.39388
236937_at	Vacuolar protein sorting 8 homolog (S. cerevisiae)	VPS8	0.000668916	-2.08182	0.0133138	-1.38383
205990_s_at	wingless-type MMTV integration site family, member 5A	WNT5A	0.0110632	-1.63274	0.116921	-1.24437
213425_at	wingless-type MMTV integration site family, member 5A	WNT5A	0.00350457	-1.90274	0.0161483	-1.5173
200670_at	X-box binding protein 1	XBP1	0.000105047	1.85296	4.16e-05	2.17996
1555785_a_at	5'-3' exoribonuclease 1	XRN1	0.000250297	2.06493	0.100111	1.13375
238760_at	tyrosyl-tRNA synthetase	YARS	0.00865044	1.45179	0.0020149	1.74378
227020_at	yippee-like 2 (Drosophila)	YPEL2	0.000423703	2.08532	0.052013	1.20574
217783_s_at	yippee-like 5 (Drosophila)	YPEL5	0.00024285	2.03432	0.011231	1.29031
222408_s_at	yippee-like 5 (Drosophila)	YPEL5	0.00600627	2.07723	0.0819972	1.37367
218647_s_at	yrdC domain containing (E. coli)	YRDC	2.81e-05	2.02321	0.0348506	-1.10879
1564053_a_at	YTH domain family, member 3	YTHDF3	0.0160092	2.03878	0.881569	-1.02861
230774_at	zinc binding alcohol dehydrogenase, domain containing 1	ZADH1	0.00644012	-2.01462	0.389096	-1.13836
228402_at	zinc finger, BED-type containing 3	ZBED3	0.169464	1.24452	0.00475125	2.09985
223506_at	zinc finger CCCH-type containing 8	ZC3H8	0.00498203	1.46116	0.00558018	1.44413
226650_at	zinc finger, AN1-type domain 2A	ZFAND2A	7.89e-06	5.74977	0.000665822	1.76488
217741_s_at	zinc finger, AN1-type domain 5	ZFAND5	6.92e-06	2.54655	0.0065324	1.17287
207920_x_at	zinc finger protein, X-linked	ZFX	0.00142669	2.07297	0.939511	1.00753
1552634_a_at	zinc finger protein 101	ZNF101	0.00154413	2.22856	0.763572	-1.03416
223714_at	zinc finger protein 256	ZNF256	0.00434015	1.64321	0.0515275	1.26419
225539_at	zinc finger protein 295	ZNF295	0.000507675	1.61341	0.00113983	1.47359
233952_s_at	zinc finger protein 295	ZNF295	0.000206841	2.31447	0.0019393	1.59945
219765_at	zinc finger protein 329	ZNF329	0.0247085	1.36468	0.0436805	1.29419
235414_at	zinc finger protein 383	ZNF383	0.00146584	1.74228	0.0115571	1.36987
238614_x_at	zinc finger protein 430	ZNF430	0.000234844	2.14491	0.13632	1.12018
213124_at	zinc finger protein 473	ZNF473	4.25e-05	2.21716	0.000361023	1.58782
55872_at	zinc finger protein 512B	ZNF512B	0.00680362	-1.88758	0.0433041	-1.43465
221869_at	zinc finger protein 512B	ZNF512B	0.000719458	-1.58109	0.00400498	-1.33715
220444_at	zinc finger protein 557	ZNF557	0.00224254	2.32427	0.801273	1.03314
1553221_at	zinc finger protein 583	ZNF583	0.143822	1.22284	0.0661659	1.32068
207219_at	zinc finger protein 643	ZNF643	0.000503001	1.86329	8.89e-05	2.63407
219239_s_at	zinc finger protein 654	ZNF654	0.0116907	1.98299	0.477478	1.12953
222851_at	zinc finger protein 654	ZNF654	0.00163288	2.24514	0.635346	1.05628
241348_at	zinc finger protein 654	ZNF654	0.00294383	2.14835	0.570651	1.07567
206583_at	zinc finger protein 673	ZNF673	0.00410421	1.30307	0.0012384	1.44008
1554465_s_at	zinc finger protein 673 /// zinc finger protein 674	ZNF673 /// ZNF674	0.0317495	1.36907	0.03727	1.34708
206512_at	zinc finger (CCCH type), RNA-binding motif and serine/arginine rich 1	ZRSR1	0.000505137	2.54662	0.165585	1.16651
